# Supplementary material for: Antibiotic Susceptibility, Resistance Gene Determinants and Corresponding Genomic Regions in Lactobacillus amylovorus Isolates Derived from Wild Boars and Domestic Pigs
Source: Microorganisms. 2022 Dec 30;11(1):103. doi: 10.3390/microorganisms11010103 (PMC9863647; doi:10.3390/microorganisms11010103)
Supplement: Supplementary file 1 [file microorganisms-11-00103-s001.zip]

Archive with 2 entries (2 files):
- Table S2-final.xlsx
- Table S1-final.xlsx
