# Supplementary material for: Antibiotic Susceptibility, Resistance Gene Determinants and Corresponding Genomic Regions in Lactobacillus amylovorus Isolates Derived from Wild Boars and Domestic Pigs
Source: Microorganisms. 2022 Dec 30;11(1):103. doi: 10.3390/microorganisms11010103 (PMC9863647; doi:10.3390/microorganisms11010103)
Supplement: Supplementary file 1 [file microorganisms-11-00103-s001.zip › Table S2-final.xlsx]

## Sheet: ermB-A
ROARY pangenome analysis - CDS surrounding ermB gene
Column A	ROARY group
Column B	CDS name based on annotation results
Column C	Results summary of e-mapper, prokka, abricate and manual curration via NCBI
Column D	NCBI blastn - best hit to bacterial species
Column E	NCBI sequence number of best hit
Columns F	CDS presence/absence (1/0) in sequences bearing resistance gene
ROARY group	CDS name	Annotation	Best hit on NCBI	NCBI Bank No.	M834A	DSM_16698	M737A	M971A
group_5359	omtr	Omega Transcriptional Repressor	S. suis ICE/S. pneumonae Tn6822, E. faecalis plasmid pRE25	MK211825.1, MT489699.1, X92945.2	1	1	1	1
manualy	rmt	23S rRNA methyl transferase	E. faecalis Tn917, E. faecalis plasmid pRE25, A. amylophilus DSM 20533, E. faecalis trasnposon Tn917	X92945.2, CP018888.1, M11180.2	1	1	1	1
erm	ermB	Ribosomal RNA adenine dimethylase	S. suis ICE, S. pneumonae Tn6822, E. faecalis plasmid pRE25,A. amylophilus DSM 20533, E. faecalis trasnposon Tn917	MK211825.1,MT489699.1, X92945.2, CP018888.1, M11180.2	1	1	1	1
manualy	ramt	rRNA adenine methyltransferase	S. suis ICE , E. faecalis plasmid pRE25, A. amylophilus DSM 20533, E. faecalis trasnposon Tn917	MK211825.1, X92945.2, CP018888.1, M11180.2	1	1	1	1
group_5097	spoIVCA	Site-specific DNA recombinase SpoIVCA/DNA invertase PinE	Lactobacillus crispatus strain DC21.1 plasmid pLcDC21.1_1	CP039267.1	0	0	1	1
glnQ_5	lolD	ABC-type lipoprotein export system, ATPase component	Lactobacillus ultunensis strain Kx293C1 chromosome	CP059829.1	0	0	1	1
group_5099	hp	hypothetical protein	Lactobacillus ultunensis strain Kx293C1 chromosome	CP059829.1	0	0	1	1
group_5100	hp	hypothetical protein	not found	not found	0	0	1	1
group_2819	hp	hypothetical protein	Lactobacillus amylovorus GRL1118 plasmid p2	CP002611.1	0	0	1	1
group_3577	hp	hypothetical protein	Lactobacillus amylovorus GRL1118 plasmid p2	CP002611.1	0	0	1	1

## Sheet: ermB-B
ROARY pangenome analysis - CDS surrounding ermB gene
Column A	ROARY group
Column B	CDS name based on annotation results
Column C	Results summary of e-mapper, prokka, abricate and manual curration via NCBI
Column D	NCBI blastn - best hit to bacterial species
Column E	NCBI sequence number of best hit
Columns F	CDS presence/absence (1/0) in sequences bearing resistance gene
ROARY group	CDS name	Annotation	Best hit on NCBI	NCBI Bank No.	30SC
group_4472	hp	hypothetical protein	L. amylovorus 30SC plasmid pRKC30SC1	CP002560.1	1
manually	ramt	rRNA adenine methyltransferase	A. amylophilus DSM 20533, E. faecalis plasmid pRE25, E. faecalis transposon Tn917	CP018888.1, X92945, M11180.2	1
erm	ErmB	Ribosomal RNA adenine dimethylase	E. faecalis E211 plasmid pE211-2	MK784777.1	1
manually	rmt	23S rRNA methyl transferase	A. amylophilus DSM 20533, E. faecalis plasmid pRE25	CP018888.1, X92945	1
group_4473	MP	mobilization protein	Amylolactobacillus amylophilus DSM 20533,Chrmosome	CP018888.1	1
group_4474	hp	hypothetical protein	L. amylovorus 30SC plasmid pRKC30SC1	CP002560.1	1
group_4475	DnaB2	Replication initiation and membrane attachment	L. amylovorus 30SC plasmid pRKC30SC1	CP002560.1	1
