# Supplementary material for: Antibiotic Susceptibility, Resistance Gene Determinants and Corresponding Genomic Regions in Lactobacillus amylovorus Isolates Derived from Wild Boars and Domestic Pigs
Source: Microorganisms. 2022 Dec 30;11(1):103. doi: 10.3390/microorganisms11010103 (PMC9863647; doi:10.3390/microorganisms11010103)
Supplement: Supplementary file 1 [file microorganisms-11-00103-s001.zip › Table S1-final.xlsx]

## Sheet: XerC_D strains
ROARY pangenome analysis - CDS surrounding tetW gene
Column A	ROARY group
Column B	CDS name based on annotation results
Column C	Results summary of e-mapper, prokka, abricate and manual curration via NCBI
Column D	NCBI blastn - best hit to bacterial species
Column E	NCBI sequence number of best hit
Columns F-L	CDS presence/absence (1/0) in sequences bearing resistance gene
ROARY group	CDS name	Annotation	Best hit on NCBI	NCBI Bank No.	PMRA3, plasmid PMRA301, CP029755.1	M980A	M834A	GLR_1118 plasmid p2	M971A	M737A	MGYG-HGUT-00161
group_708	hp	Hypothetical protein	Lactobacillus amylovorus GRL1118 plasmid p2	CP002611.1	1	0	0	1	0	0	0
group_8233	int2	Predicted site-specific integrase-resolvase [Mobilome: prophages, transposons]	L. amylovorus PMRA3 plasmid pPMRA301	CP029755.1	1	0	0	0	0	0	0
group_8234	insQ	Transposase	L. amylovorus PMRA3 plasmid pPMRA301	CP029755.1	1	0	0	0	0	0	0
group_710	hp	Hypothetical protein	Lactobacillus amylovorus GRL1118 plasmid p2	CP002611.1	1	1	1	0	1	1	1
group_1383	hp	Hypothetical protein	Lactobacillus amylovorus strain PMRA3 plasmid pPMRA301	CP029755.1	1	1	1	0	0	0	0
group_2877	hp	Hypothetical protein	Lactobacillus amylovorus GRL1118 plasmid p2	CP002611.1	1	1	1	0	0	0	0
group_7257	hp	Hypothetical protein	Lactobacillus amylovorus strain PMRA3 plasmid pPMRA301	CP029755.1	1	1	1	0	0	0	0
group_3723	gntR	DNA-binding transcriptional regulator, GntR family	Lactobacillus amylovorus strain PMRA3 plasmid pPMRA301	CP029755.1	1	1	1	0	0	0	0
manually	trp	tetW regulatory protein	Bifidobacterium animalis subsp. lactis strain F11	KY689752.1	1	1	1	0	1	1	1
tet(W)	tet(W)	tetracycline resistance ribosomal protection protein Tet(W)	Lactobacillus amylovorus strain PMRA3 plasmid pPMRA301	CP029755.1	1	1	1	1	1	1	1
group_3711	xerC/D	Site-specific recombinase XerD	Lactobacillus amylovorus strain PMRA3 plasmid pPMRA301	CP029755.1	1	1	1	0	0	1	1
group_13	IS256	IS256 family transposase IS1201	L. amylovorus PMRA3 plasmid pPMRA301	CP029755.1	1	0	0	0	0	0	0
group_7445	hepA, hdk	Superfamily II DNA or RNA helicase, SNF2 family [Transcription, Replication, recombination and repair], HKD family nuclease	Lactobacillus amylovorus strain PMRA3 plasmid pPMRA301	CP029755.1	1	1	0	0	0	0	0
group_7256	IS200/IS605	IS200/IS605 family transposase ISDge19	Lactobacillus sp. PV037 plasmid unnamed1	CP041985.1	0	0	1	0	0	0	0
group_711	hp	Hypothetical protein	Lactobacillus amylovorus GRL1118 plasmid p2	CP002611.1	0	1	1	0	0	0	0
group_1197	hp	Hypothetical protein	Lactobacillus amylovorus strain PMRA3 plasmid pPMRA301	CP029755.1	0	1	1	1	1	1	1
group_3576	hp	Hypothetical protein	Lactobacillus amylovorus GRL1118 plasmid p2	CP002611.1	0	1	1	1	0	0	0
group_5590	IS982	IS982 family transposase ISLh1	Lactobacillus amylovorus GRL1118 plasmid p2	CP002611.1	0	1	1	1	0	0	0
group_2585	hp	Hypothetical protein	Lactobacillus amylovorus DSM 20531 chromosome	CP017706.1	0	1	0	0	0	0	0
group_1503	tr1	Transposase [Mobilome: prophages, transposons]	Lactobacillus johnsonii strain ZLJ010 chromosome	CP032680.1	0	1	0	0	0	0	0
group_3276	hp	Hypothetical protein	Lactobacillus amylovorus DSM 20531 chromosome	CP017706.1	0	1	0	0	0	0	0
group_1321	IS66	IS66 family transposase ISSwo2	Lactobacillus amylovorus DSM 20531 chromosome	CP017706.1	0	1	0	0	0	0	0
group_7932	manZ	Phosphotransferase system, mannose/fructose/N-acetylgalactosamine-specific component IID [Carbohydrate transport and metabolism]	L. crispatus DC21.1	CP039266.1	0	0	0	0	0	0	1
group_7933	glmS	Glucosamine 6-phosphate synthetase, contains amidotransferase and phosphosugar isomerase domains [Cell wall/membrane/envelope biogenesis]	Uncultured bacterium clone 10 hypothetical protein gene	FJ158004.1	0	0	0	0	0	0	1
group_7934	int1	Predicted site-specific integrase-resolvase [Mobilome: prophages, transposons]	L. crispatus 1D	CP047415.1	0	0	0	0	0	0	1
group_7935	IS607	IS607 family transposase ISLhe9	-	-	0	0	0	0	0	0	1
group_2751	hp	Hypothetical protein	L. gallinarum HFD4 plasmid pMKG02	CP012892.1	0	0	0	0	0	0	1
group_6985	hp	Hypothetical protein	L. crispatus C25	CP047143.1	0	0	0	0	1	1	0
group_7048	hepA	Superfamily II DNA or RNA helicase, SNF2 family	Lactobacillus crispatus strain 1D chromosome	CP047415.1	0	0	0	0	0	1	0
group_20	IS256	IS256 family transposase IS1201	L. amylovorus S1 plasmid unnamed1	CP090604.1	0	0	0	0	1	0	0
group_7066	melB	Na+/melibiose symporter or related transporter	L. crispatus DC21.1	CP039266.1	0	0	0	0	1	0	0
group_7067	ant	Antitoxin component YafN of the YafNO toxin-antitoxin module, PHD/YefM family [Defense mechanisms]	Lactobacillus crispatus KT-11 DNA	AP025162.1	0	0	0	0	1	0	0
yoeB	tox	Toxin component of the Txe-Axe toxin-antitoxin module, Txe/YoeB family [Defense mechanisms]	Lactobacillus crispatus strain B4 chromosome	CP059140.1	0	0	0	0	1	0	0
group_7069	hp	Hypothetical protein	Lactobacillus crispatus strain ATCC 33820 chromosome	CP072197.1	0	0	0	0	1	0	0
group_21	IS256	IS256 family transposase IS1201	L. amylovorus PMRA3 plasmid pPMRA301	CP029755.1	0	0	0	1	0	0	0
group_3578	lRR	Leucine-rich repeat (LRR) protein	L. amylovorus GRL 1118 plasmid p2	CP002611.1	0	0	0	1	0	0	0
group_5597	XerC/D	Site-specific recombinase XerD	L. amylovorus PMRA3 plasmid pPMRA301	CP029755.1	0	0	0	1	0	0	0

## Sheet: 30SC_PMRA1_1
ROARY pangenome analysis - CDS surrounding tetW gene
Column A	ROARY group
Column B	CDS name based on annotation results
Column C	Results summary of e-mapper, prokka, abricate and manual curration via NCBI
Column D	NCBI blastn - best hit to bacterial species
Column E	NCBI sequence number of best hit
Columns F	CDS presence/absence (1/0) in sequences bearing resistance gene
ROARY group	CDS name	Annotation	Best hit on NCBI	NCBI Bank No.	30SC	PMRA1_1
group_1508	pfb	Predicted flavin-nucleotide-binding protein, pyridoxine 5'-phosphate oxidase superfamily	Lactobacillus amylovorus strain JBD401 chromosome	CP012389.1	1	1
group_191	hp	hypothetical protein	Lactobacillus amylovorus GRL 1112	CP002338.1	1	0
group_2169	spoIVCA	Site-specific DNA recombinase SpoIVCA/DNA invertase PinE	Victivallales bacterium, Coprococcus eutactus ATCC 27759, Treponema succinifaciens DSM 2489, Select seq CP029462.1 Megasphaera stantonii strain AJH120	CP027227.1,CP085930.1, CP002631.1	1	1
group_4421	dnaC	DNA replication protein DnaC	Victivallales bacterium, Coprococcus eutactus ATCC 27759, Treponema succinifaciens DSM 2489	CP027227.1,CP085930.1, CP002631.1	1	0
group_4422	marR	DNA-binding transcriptional regulator, MarR family	Victivallales bacterium CCUG 44730, Coprococcus eutactus ATCC 27759, Treponema succinifaciens , Clostridioides difficile	CP027227.1,CP085930.1, CP002631.1	1	0
group_4423	vlp	Cysteine-rich VLP	Victivalles bacterium CCUG 44730	CP027227.1	1	0
group_4424	smc	Chromosome segregation ATPase Smc	Coprococcus eucatus ATCC 27759	CP085930.1	1	0
group_4425	mobC	Bacterial mobilisation protein (MobC)	Victivalles bacterium CCUG 44730	CP027227.1	1	0
group_4426	hp	hypothetical protein	Faecalibacterium prausnitzii APC918/95b	CP030777.1	1	0
group_4427	hp	hypothetical protein	Faecalibacterium prausnitzii APC918/95b	CP030777.1	1	0
group_3705	tetW	tetracycline resistance ribosomal protection protein Tet(W)	L. amylovorus GRL1118 plasmid p2	CP002611.1	1	1
group_186	hp	hypothetical protein	L. amylovorus 30SC	CP002559.1	1	0
group_185	hp	hypothetical protein	Lactobacillus amylovorus strain JBD401	CP012389.1	1	1
znuB	znuB	High-affinity zinc uptake system membrane protein ZnuB	L. amylovorus S1	CP090603.1	1	1
znuC	znuC	Zinc import ATP-binding protein ZnuC	L. amylovorus PMRA3	CP029754.1	1	1
psaA	abc-tr	Manganese ABC transporter substrate-binding lipoprotein	L. amylovorus GRL1112	CP002338.1	1	1
smtB	smtB	HTH-type transcriptional repressor SmtB	L. amylovorus PMRA3	CP029754.1	1	1
group_190	hp	hypothetical protein	Lactobacillus amylovorus GRL 1112	CP002338.1	0	1
manually	trp	tetW regulatory protein	Bifidobacterium animalis subsp. lactis strain F11	KY689752.1	0	1
group_188	hp	hypothetical protein	Lactobacillus amylovorus strain PMRA3	CP029754.1	0	1

## Sheet: DSM16698
ROARY pangenome analysis - CDS surrounding tetW gene
Column A	ROARY group
Column B	CDS name based on annotation results
Column C	Results summary of e-mapper, prokka, abricate and manual curration via NCBI
Column D	NCBI blastn - best hit to bacterial species
Column E	NCBI sequence number of best hit
Columns F	CDS presence/absence (1/0) in sequences bearing resistance gene
ROARY group	CDS name	Annotation	Best hit on NCBI	NCBI Bank No.	DSM16698
group_9031	hp	hypothetical protein	Lactobacillus amylovorus strain PMRA3 chromosome	CP029754.1	1
group_1637	paaD	Metal-sulfur cluster biosynthetic enzyme, Uncharacterized conserved protein AF0170, contains SAB, hemerythrin HHE, and PAS domains	L. amylovorus S1	CP090603.1	1
group_2931	nrdG	Organic radical activating enzyme [General function prediction only]	L. amylovorus JBD401	CP012389.1	1
nrdD	nrdD	Anaerobic ribonucleoside-triphosphate reductase [Nucleotide transport and metabolism]	L. amylovorus S1	CP090603.1	1
group_257	lrr	Leucine-rich repeat (LRR) protein	L. amylovorus GRL112	CP002338.1	1
group_1398	HP	hypothetical protein	Lactobacillus amylovorus GRL 1112	CP002338.1	1
manually	spoIVCA	Site-specific DNA recombinase SpoIVCA/DNA invertase PinE	Lactobacillus amylovorus 30SC	CP002559.1	1
tet(W)	tetW	tetracycline resistance ribosomal protection protein Tet(W)	Ligilactobacillus animalis P38	CP047141.1	1
group_2928	cbl	Predicted ATP-dependent carboligase, ATP-grasp superfamily [General function prediction only]	Lactobacillus amylovorus strain JBD401 chromosome	CP012389.1	1
asnB	asnB	Asparagine synthetase [glutamine-hydrolyzing] 1	Lactobacillus amylovorus strain PMRA3 chromosome	CP029754.1	1
group_2301	hp	hypothetical protein	L. amylovorus GRL1118	CP002609.1	1
group_8981	hp	hypothetical protein	L. amylovorus DSM20531	CP017706.1	1
tag	tag	3-methyladenine DNA glycosylase Tag [Replication, recombination and repair]	L. amylovorus L4	CP049763.1	1

## Sheet: Bifido_JBD401
ROARY pangenome analysis - CDS surrounding tetW gene
Column A	ROARY group
Column B	CDS name based on annotation results
Column C	Results summary of e-mapper, prokka, abricate and manual curration via NCBI
Column D	NCBI blastn - best hit to bacterial species
Column E	NCBI sequence number of best hit
Columns F	CDS presence/absence (1/0) in sequences bearing resistance gene
ROARY group	CDS name	Annotation	Best hit on NCBI	NCBI Bank No.	JBD401	Bifido-178-WT-3C
group_1203	abc-tr	ABC-type uncharacterized transport system, periplasmic component [General function prediction only]	L. amyloticus LA664	CP045584.1	1	1
group_1202	abc-tr	ABC-type uncharacterized transport system, periplasmic component [General function prediction only]	L. amylovorus PMRA3	CP029754.1	1	0
yfnB	yigB	FMN and 5-amino-6-(5-phospho-D-ribitylamino)uracil phosphatase YigB, HAD superfamily (riboflavin biosynthesis)	L. amylovorus PMRA3	CP029754.1	1	1
group_716	fusA	Translation elongation factor EF-G, a GTPase	L. amylovorus GRL1118	CP002609.1	1	0
group_714	fusA	Translation elongation factor EF-G, a GTPase	L. amylovorus GRL1118	CP002609.1	1	1
group_3706	tetW	tetracycline resistance ribosomal protection protein Tet(W)	Ligilactobacillus animalis P38	CP047141.1	1	0
group_3608	xre	DNA-binding transcriptional regulator, XRE-family HTH domain	Trueperella pyogenes TP4	CP033905.1	1	0
group_2169	spoIVCA	Site-specific DNA recombinase SpoIVCA/DNA invertase PinE	Lactobacillus crispatus strain C25 chromosome	CP047142.1	1	1
ybjI_1	cof	Hydroxymethylpyrimidine pyrophosphatase and other HAD family phosphatases	L. amylovorus 30SC	CP002559.1	1	1
group_1623	elsH	Metal-dependent hydrolase, endonuclease/exonuclease/phosphatase family	L. amylovorus S1	CP090603.1	1	1
pspB_1	phoE	Broad specificity phosphatase PhoE	L. amylovorus S1	CP090603.1	1	1
group_2902	ldhA	Lactate dehydrogenase or related 2-hydroxyacid dehydrogenase	L. amylovorus DSM 20531	CP017706.1	1	1
group_715	fusA	Translation elongation factor EF-G, a GTPase	Lactobacillus amylovorus strain S1	CP090603.1	0	1
manually	trp	tetW regulatory protein	Bifidobacterium animalis subsp. lactis strain F11	KY689752.1	0	1
group_3705	tetW	tetracycline resistance ribosomal protection protein Tet(W)	Trueperella pyogenes strain TP4	CP033905.1	0	1

## Sheet: M739A
ROARY pangenome analysis - CDS surrounding tetW gene
Column A	ROARY group
Column B	CDS name based on annotation results
Column C	Results summary of e-mapper, prokka, abricate and manual curration via NCBI
Column D	NCBI blastn - best hit to bacterial species
Column E	NCBI sequence number of best hit
Columns F	CDS presence/absence (1/0) in sequences bearing resistance gene
ROARY group	CDS name	Annotation	Best hit on NCBI	NCBI Bank No.	M718A
group_2171	hp	hypothetical protein	L. amylovorus 30SC	CP002559.1	1
group_1796	hp	Uncharacterized membrane protein [Function unknown]	Lactobacillus amylovorus strain PMRA3 chromosome	CP029754.1	1
group_1154	acm	Lyzozyme M1 (1,4-beta-N-acetylmuramidase), GH25 family	Lactobacillus amylovorus strain PMRA3 chromosome	CP029754.1	1
group_1149	rfbX	Membrane protein involved in the export of O-antigen and teichoic acid	Lactobacillus amylovorus strain PMRA3 chromosome	CP029754.1	1
group_4239	hp	hypothetical protein	Lactobacillus amylovorus strain PMRA3 chromosome	CP029754.1	1
group_992	salY	ABC-type antimicrobial peptide transport system, permease component [Defense mechanisms]	Lactobacillus amylovorus strain PMRA3 chromosome	CP029754.1	1
group_2169	spoIVCA	Site-specific DNA recombinase SpoIVCA/DNA invertase PinE	Trueperella pyogenes strain TP4 chromosome	CP033905.1	1
group_3705	tetW	tetracycline resistance ribosomal protection protein Tet(W)	Ligilactobacillus animalis P38	CP047141.1	1
manually	trp	tetW regulatory protein	Bifidobacterium animalis subsp. lactis strain F11	KY689752.1	1
group_990	salY	ABC-type antimicrobial peptide transport system, permease component [Defense mechanisms]	Lactobacillus amylovorus strain PMRA3 chromosome	CP029754.1	1
group_8983	abc-tr	ABC transporter, ATP-binding protein	L. amylovorus JBD401	CP012389.1	1
chbC	celB	Phosphotransferase system cellobiose-specific component IIC	L. amylovorus 30SC	CP002559.1	1
group_2130	hp	Uncharacterized protein with an alpha/beta hydrolase fold [Function unknown]	Lactobacillus amylovorus strain PMRA3 chromosome	CP029754.1	1
group_8824	clpE	ATP-dependent Clp protease ATP-binding subunit ClpE	L. amylovorus S1	CP090603.1	1
spsB_2	s-Pep	Signal peptidase IB	L. amylovorus JBD401	CP012389.1	1

## Sheet: PMRA1_2_S60
ROARY pangenome analysis - CDS surrounding tetW gene
Column A	ROARY group
Column B	CDS name based on annotation results
Column C	Results summary of e-mapper, prokka, abricate and manual curration via NCBI
Column D	NCBI blastn - best hit to bacterial species
Column E	NCBI sequence number of best hit
Columns F	CDS presence/absence (1/0) in sequences bearing resistance gene
ROARY group	CDS name	Annotation	Best hit on NCBI	NCBI Bank No.	PMRA1_2	S60
group_3569	erfK	Lipoprotein-anchoring transpeptidase ErfK/SrfK	Lactobacillus amylovorus strain L4	CP049763.1	1	0
group_1789	hp	hypothetical protein	Lactobacillus amylovorus strain PMRA3	CP029754.1	1	0
group_105	IS200	IS200/IS605 family transposase ISLjo5	Lactobacillus amylovorus GRL 1112	CP002338.1	1	0
group_3608	xre	DNA-binding transcriptional regulator, XRE-family HTH domain	Streptococcus suis GD-0088	LR738723.1	1	1
group_3706	tetW	tetracycline resistance ribosomal protection protein Tet(W)	Ligilactobacillus animalis P38	CP047141.1	1	1
manually	trp	tetW regulatory protein	Bifidobacterium animalis subsp. lactis strain F11	KY689752.1	1	1
group_686	yczE	Uncharacterized membrane protein YczE	L. amylovorus GRL 1112	CP002338.1	1	1
dtpT	ptr2	Dipeptide/tripeptide permease [Amino acid transport and metabolism]	L. amylovorus GRL 1112	CP002338.1	1	1
pepN	pepN	Aminopeptidase N, contains DUF3458 domain	L. amylovorus GRL 1112	CP002338.1	1	1
group_2602	lysM	LysM repeat	L. amylovorus PMRA3	CP029754.1	1	1
group_447	mdlB	ABC-type multidrug transport system, ATPase and permease components	Lactobacillus amylovorus strain JBD401	CP012389.1	1	0
msbA_1	mdlB	ABC-type multidrug transport system, ATPase and permease component	Lactobacillus amylovorus strain JBD401	CP012389.1	1	1
group_3291	hp	hypothetical protein	L. amylovorus GRL 1112	CP002338.1	1	1

## Sheet: M718A
ROARY pangenome analysis - CDS surrounding tetW gene
Column A	ROARY group
Column B	CDS name based on annotation results
Column C	Results summary of e-mapper, prokka, abricate and manual curration via NCBI
Column D	NCBI blastn - best hit to bacterial species
Column E	NCBI sequence number of best hit
Columns F	CDS presence/absence (1/0) in sequences bearing resistance gene
ROARY group	CDS name	Annotation	Best hit on NCBI	NCBI Bank No.	M718A
manually currated	xre	DNA-binding transcriptional regulator, XRE-family HTH domain			1
group_1828	hp	hypothetical protein	L. crispatus C25	CP047142.1	1
group_2656	IS66	IS66 family insertion sequence element accessory protein TnpB	L. crispatus C25	CP047142.1	1
group_1224	IS66	IS66 family transposase	L. crispatus C25	CP047142.1	1
group_1580	IS66	IS66 family transposase ISSwo2	Lactobacillus amylovorus DSM 20531 chromosome	CP017706.1	1
tet(W)	tetW	tetracycline resistance ribosomal protection protein Tet(W)	L. amylovorus GRL1118 plasmid p2	CP002611.1	1
manually	trp	tetW regulatory protein	Bifidobacterium animalis subsp. lactis strain F11	KY689752.1	1
group_6985	hp	hypothetical protein	Lactobacillus crispatus strain C25 plasmid unnamed	CP047143.1	1
group_167	hp	hypothetical protein	L. amylovorus JBD401	CP012389.1	1
group_656	hp	hypothetical protein	L. amylovorus GRL118	CP002609.1	1
group_1449	ara1	Aldo/keto reductase, related to diketogulonate reductase [Secondary metabolites biosynthesis, transport and catabolism]	L. amylovorus S1	CP090603.1	1
group_2368	yhfA	Uncharacterized OsmC-related protein [General function prediction only]	L. amylovorus S1	CP090603.1	1
yhhS	proP, araJ	MFS family permease [Carbohydrate transport and metabolism, Amino acid transport and metabolism, Inorganic ion transport and metabolism, General function prediction only], Predicted arabinose efflux permease AraJ, MFS family	Lactobacillus amylovorus GRL1118	CP002609.1	1
group_1448	baeS	Signal transduction histidine kinase	Lactobacillus amylovorus GRL 1112	CP002338.1	1
tcrA	ompR	DNA-binding response regulator, OmpR family, contains REC and winged-helix (wHTH) domain [Signal transduction mechanisms, Transcription]	Lactobacillus amylovorus GRL1118	CP002609.1	1
group_559	ompR, yjbM	DNA-binding response regulator, OmpR family, contains REC and winged-helix (wHTH) domain [Signal transduction mechanisms, Transcription], ppGpp synthetase catalytic domain (RelA/SpoT-type nucleotidyltranferase) [Nucleotide transport and metabolism, Signal transduction mechanisms]	Lactobacillus amylovorus GRL1118	CP002609.1	1
group_3370	soxR	DNA-binding transcriptional regulator, MerR family	Lactobacillus amylovorus strain PMRA3 chromosome	CP029754.1	1
group_2367	proP,araJ	MFS family permease, includes anhydromuropeptide permease AmpG, Predicted arabinose efflux permease AraJ, MFS family	Lactobacillus amylovorus GRL1118	CP002609.1	1
group_3035	hp	hypothetical protein	Lactobacillus amylovorus GRL1118	CP002609.1	1
pbpX_3	ampC	CubicO group peptidase, beta-lactamase class C family	Lactobacillus amylovorus strain 30SC chromosome	CP002559.1	1
group_2365	uhpC	Sugar phosphate permease [Carbohydrate transport and metabolism]	Lactobacillus amylovorus strain PMRA3 chromosome	CP029754.1	1
